# Supplementary material for: Brain–Heart Axis: Brain-Derived Neurotrophic Factor and Cardiovascular Disease—A Review of Systematic Reviews
Source: Life (Basel). 2023 Nov 25;13(12):2252. doi: 10.3390/life13122252 (PMC10744648; doi:10.3390/life13122252)
Supplement: Supplementary file 1 [file life-13-02252-s001.zip]

Archive with 1 entries (1 files):
- life-2698312-supplementary.pdf
